# Supplementary material for: Digital Health Interventions for Quality Improvements in Chronic Kidney Disease Primary Care: A Systematic Review and Meta-Analysis of Randomized Controlled Trials
Source: J Clin Med. 2024 Jan 9;13(2):364. doi: 10.3390/jcm13020364 (PMC10816029; doi:10.3390/jcm13020364)
Supplement: Supplementary file 1 [file jcm-13-00364-s001.zip]

Archive with 1 entries (1 files):
- jcm-2715831-supplementary.pdf
